# Supplementary material for: 1 nm‐Resolution Sorting of Sub‐10 nm Nanoparticles Using a Dielectric Metasurface with Toroidal Responses
Source: Small Sci. 2023 Aug 17;3(9):2300100. doi: 10.1002/smsc.202300100 (PMC11935857; doi:10.1002/smsc.202300100)
Supplement: Supplementary file 1 — Supplementary Material [file SMSC-3-2300100-s001.zip]

Archive with 5 entries (4 files):
- smsc202300100-sup-0001-SuppData-S1/
- smsc202300100-sup-0001-SuppData-S1/smsc202300100-sup-0001-SuppData-S1.pdf
- smsc202300100-sup-0001-SuppData-S1/Supplementary Video S1.wmv
- smsc202300100-sup-0001-SuppData-S1/Supplementary Video S2.wmv
- smsc202300100-sup-0001-SuppData-S1/Supplementary Video S3.wmv
